# Supplementary material for: The Effects of the Food Additive Titanium Dioxide (E171) on Tumor Formation and Gene Expression in the Colon of a Transgenic Mouse Model for Colorectal Cancer
Source: Nanomaterials (Basel). 2022 Apr 7;12(8):1256. doi: 10.3390/nano12081256 (PMC9027218; doi:10.3390/nano12081256)
Supplement: Supplementary file 1 [file nanomaterials-12-01256-s001.zip]

Archive with 1 entries (1 files):
- nanomaterials-1634167-Suppl_Mat_updated.xlsx
