# Supplementary material for: The Effects of the Food Additive Titanium Dioxide (E171) on Tumor Formation and Gene Expression in the Colon of a Transgenic Mouse Model for Colorectal Cancer
Source: Nanomaterials (Basel). 2022 Apr 7;12(8):1256. doi: 10.3390/nano12081256 (PMC9027218; doi:10.3390/nano12081256)
Supplement: Supplementary file 1 [file nanomaterials-12-01256-s001.zip › nanomaterials-1634167-Suppl_Mat_updated.xlsx]

## Sheet: Supplementary table S1
Supplementary table 1
1 mg/kgbw/day
		Biological function	Day	Dose	pathway	source	p-value	q-value
		Cancer	2	1	Acute myeloid leukemia - Mus musculus (mouse)	KEGG	0.00285039	0.044755
		Cancer	2	1	Basal cell carcinoma - Mus musculus (mouse)	KEGG	0.0080677	0.0688341
		Cancer	2	1	Bladder cancer - Mus musculus (mouse)	KEGG	0.00218874	0.0398743
		Cancer	2	1	Breast cancer - Mus musculus (mouse)	KEGG	0.0029657	0.044755
		Cancer	2	1	Gastric cancer - Mus musculus (mouse)	KEGG	0.00352516	0.0450136
		Cancer	2	1	Non-small cell lung cancer - Mus musculus (mouse)	KEGG	0.00285039	0.044755
		Cancer	2	1	Pathways in cancer - Mus musculus (mouse)	KEGG	0.00200454	0.0391474
		Cancer	2	1	Small cell lung cancer - Mus musculus (mouse)	KEGG	0.000341973	0.0162193
		Cell Cycle	2	1	Attenuation phase	Reactome	0.0093024	0.0701908
		Cell Cycle	2	1	Cell cycle	Wikipathways	0.00808594	0.0688341
		Cell Cycle	2	1	Activation of the pre-replicative complex	Reactome	0.00126289	0.0381163
		Cell Cycle	2	1	Cyclin D associated events in G1	Reactome	0.00350081	0.0450136
		Cell Cycle	2	1	DNA Replication	Reactome	0.000136776	0.0113524
		Cell Cycle	2	1	DNA Replication	Wikipathways	0.00320424	0.0450136
		Cell Cycle	2	1	DNA replication - Mus musculus (mouse)	KEGG	0.00177592	0.0385155
		Cell Cycle	2	1	DNA replication initiation	Reactome	0.00590324	0.0593902
		Cell Cycle	2	1	DNA Replication Pre-Initiation	Reactome	0.00177592	0.0385155
		Cell Cycle	2	1	DNA strand elongation	Reactome	0.00531994	0.0593902
		Cell Cycle	2	1	Extension of Telomeres	Reactome	0.00668619	0.0616615
		Cell Cycle	2	1	G1 Phase	Reactome	0.00350081	0.0450136
		Cell Cycle	2	1	G1 to S cell cycle control	Wikipathways	0.00185617	0.0385155
		Cell Cycle	2	1	G1/S Transition	Reactome	0.000290336	0.0160652
		Cell Cycle	2	1	Gene regulatory network modelling somitogenesis	Wikipathways	0.0093024	0.0701908
		Cell Cycle	2	1	M/G1 Transition	Reactome	0.00177592	0.0385155
		Cell Cycle	2	1	Mitotic G1-G1/S phases	Reactome	4.96e-05	0.0082359
		Cell Cycle	2	1	S Phase	Reactome	0.000658003	0.024433
		Cell Cycle	2	1	Synthesis of DNA	Reactome	0.000662339	0.024433
		Cell Cycle	2	1	Telomere C-strand (Lagging Strand) Synthesis	Reactome	0.00531994	0.0593902
		Cell Cycle	2	1	Telomere C-strand synthesis initiation	Reactome	0.00590324	0.0593902
		Cell Cycle	2	1	Telomere Maintenance	Reactome	0.00668619	0.0616615
		Circadian Rhythm	2	1	Circadian rhythm - Mus musculus (mouse)	KEGG	2.96e-06	0.000982581
		Circadian Rhythm	2	1	Exercise-induced Circadian Regulation	Wikipathways	0.00567858	0.0593902
		Development	2	1	Endochondral Ossification	Wikipathways	0.00977642	0.0721283
		Disease	2	1	Cushing syndrome - Mus musculus (mouse)	KEGG	0.000200616	0.0133209
		Disease	2	1	Prion diseases - Mus musculus (mouse)	KEGG	0.00668619	0.0616615
		DNA damage	2	1	miRNAs involved in DNA damage response	Wikipathways	0.0093024	0.0701908
		Immune system	2	1	Macrophage markers	Wikipathways	0.0093024	0.0701908
		Metabolism	2	1	biosynthesis of prostaglandins	MouseCyc	0.0093024	0.0701908
		Metabolism	2	1	Phase I - Functionalization of compounds	Reactome	0.00468883	0.0576552
		Metabolism	2	1	Prostaglandin Synthesis and Regulation	Wikipathways	0.000753292	0.0250093
		Muscle movement	2	1	Hypertrophy Model	Wikipathways	0.00160688	0.0385155
		Post translational modification	2	1	O-glycosylation of TSR domain-containing proteins	Reactome	0.000120278	0.0113524
		Post translational modification	2	1	O-linked glycosylation	Reactome	0.00228196	0.0398743
		Signaling	2	1	PI3K events in ERBB4 signaling	Reactome	0.00751549	0.0674363
		Signaling	2	1	TP53 Regulates Transcription of Genes Involved in G1 Cell Cycle Arrest	Reactome	0.00590324	0.0593902
		Cell Cycle	7	1	Activation of APC/C and APC/C:Cdc20 mediated degradation of mitotic proteins	Reactome	1.41e-09	2.54e-08
		Cell Cycle	7	1	Activation of NIMA Kinases NEK9, NEK6, NEK7	Reactome	3.16e-06	2.84e-05
		Cell Cycle	7	1	Amplification of signal from unattached kinetochores via a MAD2 inhibitory signal	Reactome	6.52e-11	1.87e-09
		Cell Cycle	7	1	Amplification of signal from the kinetochores	Reactome	6.52e-11	1.87e-09
		Cell Cycle	7	1	APC-Cdc20 mediated degradation of Nek2A	Reactome	0.000757621	0.00402408
		Cell Cycle	7	1	APC:Cdc20 mediated degradation of cell cycle proteins prior to satisfation of the cell cycle checkpoint	Reactome	3.13e-07	2.98e-06
		Cell Cycle	7	1	APC/C-mediated degradation of cell cycle proteins	Reactome	7.57e-11	1.87e-09
		Cell Cycle	7	1	APC/C:Cdc20 mediated degradation of Cyclin B	Reactome	0.000536115	0.00310181
		Cell Cycle	7	1	APC/C:Cdc20 mediated degradation of mitotic proteins	Reactome	2.52e-08	2.92e-07
		Cell Cycle	7	1	APC/C:Cdh1 mediated degradation of Cdc20 and other APC/C:Cdh1 targeted proteins in late mitosis/early G1	Reactome	0.000889604	0.00457511
		Cell Cycle	7	1	Cdc20:Phospho-APC/C mediated degradation of Cyclin A	Reactome	4.78e-06	4.18e-05
		Cell Cycle	7	1	CDK-mediated phosphorylation and removal of Cdc6	Reactome	0.000889604	0.00457511
		Cell Cycle	7	1	Cell Cycle	Reactome	4.57e-15	7.4e-13
		Cell Cycle	7	1	Cell cycle	Wikipathways	1.87e-09	3.19e-08
		Cell Cycle	7	1	Cell cycle - Mus musculus (mouse)	KEGG	1.44e-07	1.56e-06
		Cell Cycle	7	1	Cell Cycle Checkpoints	Reactome	1.09e-13	1.18e-11
		Cell Cycle	7	1	Cell Cycle, Mitotic	Reactome	3.42e-16	1.11e-13
		Cell Cycle	7	1	ABC transporters - Mus musculus (mouse)	KEGG	0.00523321	0.0197158
		Cell Cycle	7	1	ABC transporters in lipid homeostasis	Reactome	0.00135939	0.00677604
		Cell Cycle	7	1	Cellular senescence - Mus musculus (mouse)	KEGG	0.00713869	0.0248703
		Cell Cycle	7	1	Chk1/Chk2(Cds1) mediated inactivation of Cyclin B:Cdk1 complex	Reactome	0.00105938	0.0053631
		Cell Cycle	7	1	Condensation of Prophase Chromosomes	Reactome	0.000434816	0.00256146
		Cell Cycle	7	1	Cyclin A/B1/B2 associated events during G2/M transition	Reactome	2.18e-10	4.41e-09
		Cell Cycle	7	1	Cyclin E associated events during G1/S transition	Reactome	0.00936	0.0309453
		Cell Cycle	7	1	G0 and Early G1	Reactome	0.00256002	0.011444
		Cell Cycle	7	1	G1/S DNA Damage Checkpoints	Reactome	0.00426089	0.0172566
		Cell Cycle	7	1	G2 Phase	Reactome	5.28e-05	0.000379877
		Cell Cycle	7	1	G2/M Checkpoints	Reactome	0.00202733	0.00965965
		Cell Cycle	7	1	G2/M DNA replication checkpoint	Reactome	5.28e-05	0.000379877
		Cell Cycle	7	1	G2/M Transition	Reactome	3.7e-09	5.21e-08
		Cell Cycle	7	1	Inactivation of APC/C via direct inhibition of the APC/C complex	Reactome	0.00494839	0.0193166
		Cell Cycle	7	1	Inhibition of the proteolytic activity of APC/C required for the onset of anaphase by mitotic spindle checkpoint components	Reactome	0.00494839	0.0193166
		Cell Cycle	7	1	Kinesins	Reactome	3.11e-07	2.98e-06
		Cell Cycle	7	1	Loss of Nlp from mitotic centrosomes	Reactome	0.00648044	0.0230732
		Cell Cycle	7	1	Loss of proteins required for interphase microtubule organizationfrom the centrosome	Reactome	0.00648044	0.0230732
		Cell Cycle	7	1	M Phase	Reactome	3.57e-13	2.31e-11
		Cell Cycle	7	1	Mitotic Anaphase	Reactome	7.12e-11	1.87e-09
		Cell Cycle	7	1	Mitotic G2-G2/M phases	Reactome	4.63e-09	6.03e-08
		Cell Cycle	7	1	Mitotic Metaphase and Anaphase	Reactome	8.09e-11	1.87e-09
		Cell Cycle	7	1	Mitotic Prometaphase	Reactome	4.37e-12	2.36e-10
		Cell Cycle	7	1	Mitotic Prophase	Reactome	0.0032868	0.01348
		Cell Cycle	7	1	Mitotic Spindle Checkpoint	Reactome	6.41e-11	1.87e-09
		Cell Cycle	7	1	Mitotic Telophase/Cytokinesis	Reactome	0.00170779	0.00825856
		Cell Cycle	7	1	Nuclear Envelope Breakdown	Reactome	0.00736115	0.0253725
		Cell Cycle	7	1	Orc1 removal from chromatin	Reactome	0.00936	0.0309453
		Cell Cycle	7	1	p53-Dependent G1 DNA Damage Response	Reactome	0.00306855	0.0127463
		Cell Cycle	7	1	p53-Dependent G1/S DNA damage checkpoint	Reactome	0.00306855	0.0127463
		Cell Cycle	7	1	Regulation of APC/C activators between G1/S and early anaphase	Reactome	8.49e-09	1.06e-07
		Cell Cycle	7	1	Regulation of mitotic cell cycle	Reactome	7.57e-11	1.87e-09
		Cell Cycle	7	1	Regulation of PLK1 Activity at G2/M Transition	Reactome	0.000112055	0.000772461
		Cell Cycle	7	1	Regulation of TP53 Activity	Reactome	0.00569344	0.0209893
		Cell Cycle	7	1	Regulation of TP53 Activity through Phosphorylation	Reactome	0.00509642	0.0194263
		Cell Cycle	7	1	Regulation of TP53 Degradation	Reactome	0.00288248	0.0124523
		Cell Cycle	7	1	Regulation of TP53 Expression and Degradation	Reactome	0.00288248	0.0124523
		Cell Cycle	7	1	Resolution of Sister Chromatid Cohesion	Reactome	2.89e-13	2.31e-11
		Cell Cycle	7	1	RHO GTPase Effectors	Reactome	1.25e-09	2.38e-08
		Cell Cycle	7	1	RHO GTPases Activate Formins	Reactome	1.68e-10	3.62e-09
		Cell Cycle	7	1	SCF(Skp2)-mediated degradation of p27/p21	Reactome	0.00256002	0.011444
		Cell Cycle	7	1	Separation of Sister Chromatids	Reactome	4.83e-11	1.87e-09
		Cell Cycle	7	1	Signaling by Rho GTPases	Reactome	3.26e-09	4.79e-08
		Cell Cycle	7	1	Statin Pathway	Wikipathways	0.00210719	0.00989462
		Cell Cycle	7	1	Switching of origins to a post-replicative state	Reactome	0.00678366	0.0238903
		Cell Cycle	7	1	The role of GTSE1 in G2/M progression after G2 checkpoint	Reactome	2.82e-05	0.000228065
		Cell Cycle	7	1	TP53 Regulates Transcription of Cell Cycle Genes	Reactome	5.9e-08	6.59e-07
		Cell Cycle	7	1	TP53 Regulates Transcription of Genes Involved in G1 Cell Cycle Arrest	Reactome	0.000284095	0.00177013
		Cell Cycle	7	1	TP53 Regulates Transcription of Genes Involved in G2 Cell Cycle Arrest	Reactome	0.000179894	0.00118951
		Circadian Rhythm	7	1	Circadian rhythm - Mus musculus (mouse)	KEGG	0.000114672	0.000774034
		Circadian Rhythm	7	1	Exercise-induced Circadian Regulation	Wikipathways	0.00150279	0.00737734
		Development	7	1	Factors involved in megakaryocyte development and platelet production	Reactome	0.000672262	0.00375539
		Development	7	1	Oocyte meiosis - Mus musculus (mouse)	KEGG	1.53e-07	1.6e-06
		Development	7	1	Progesterone-mediated oocyte maturation - Mus musculus (mouse)	KEGG	1.79e-07	1.82e-06
		DNA damage	7	1	miRNA regulation of DNA Damage Response	Wikipathways	0.00465903	0.0186361
		Gene expression	7	1	Nuclear Receptor transcription pathway	Reactome	0.00861134	0.0290633
		Hemolysis	7	1	Scavenging of heme from plasma	Reactome	0.00306855	0.0127463
		Immune system	7	1	Senescence-Associated Secretory Phenotype (SASP)	Reactome	0.000685663	0.00376533
		Metabolism	7	1	Cholesterol Biosynthesis	Wikipathways	2.71e-09	4.4e-08
		Metabolism	7	1	Cholesterol biosynthesis	Reactome	4.66e-09	6.03e-08
		Metabolism	7	1	cholesterol biosynthesis I	MouseCyc	4.17e-05	0.000321325
		Metabolism	7	1	cholesterol biosynthesis II (via 24,25-dihydrolanosterol)	MouseCyc	0.000284095	0.00177013
		Metabolism	7	1	cholesterol biosynthesis III (via desmosterol)	MouseCyc	2.82e-05	0.000228065
		Metabolism	7	1	Cholesterol metabolism - Mus musculus (mouse)	KEGG	0.006237	0.0227055
		Metabolism	7	1	Cholesterol metabolism (includes both Bloch and Kandutsch-Russell pathways)	Wikipathways	1.85e-08	2.22e-07
		Metabolism	7	1	Metabolism of steroids	Reactome	0.000594233	0.00337774
		Metabolism	7	1	Phase I - Functionalization of compounds	Reactome	0.00239605	0.0110903
		Metabolism	7	1	Phosphorylation of Emi1	Reactome	1.37e-06	1.27e-05
		Metabolism	7	1	Phosphorylation of the APC/C	Reactome	0.00029607	0.00180993
		Metabolism	7	1	Steroid biosynthesis - Mus musculus (mouse)	KEGG	0.000236988	0.00153568
		Metabolism	7	1	superpathway of cholesterol biosynthesis	MouseCyc	3.15e-09	4.79e-08
		Metabolism	7	1	Terpenoid backbone biosynthesis - Mus musculus (mouse)	KEGG	0.000365016	0.00219009
		Metabolism	7	1	HDL remodeling	Reactome	0.00809774	0.0276176
		Metabolism	7	1	mevalonate pathway I	MouseCyc	1.11e-05	9.42e-05
		Post translational modification	7	1	O-glycosylation of TSR domain-containing proteins	Reactome	0.00257842	0.011444
		Post translational modification	7	1	O-linked glycosylation	Reactome	0.00509642	0.0194263
		Signaling	7	1	AURKA Activation by TPX2	Reactome	2.99e-05	0.000236482
		Signaling	7	1	p53 signaling	Wikipathways	0.0057008	0.0209893
		Signaling	7	1	Polo-like kinase mediated events	Reactome	5.28e-05	0.000379877
		Translation	7	1	COPI-dependent Golgi-to-ER retrograde traffic	Reactome	6.59e-05	0.000464372
		Translation	7	1	Golgi-to-ER retrograde transport	Reactome	0.000714264	0.00385703
		Circadian Rhythm	14	1	Circadian rhythm - Mus musculus (mouse)	KEGG	1.62e-05	0.00302814
		Circadian Rhythm	14	1	Exercise-induced Circadian Regulation	Wikipathways	0.00235672	0.0734511
		Gene expression	14	1	Nuclear Receptor transcription pathway	Reactome	0.00201232	0.0734511
		Gene expression	14	1	Nuclear Receptors	Wikipathways	0.00785102	0.183518
		Metabolism	14	1	Bile secretion - Mus musculus (mouse)	KEGG	0.000484542	0.0453046
		Signaling	14	1	Ion channel transport	Reactome	0.00143935	0.0734511
		Signaling	14	1	Neuroactive ligand-receptor interaction - Mus musculus (mouse)	KEGG	0.00369867	0.0988073
		Signaling	14	1	Stimuli-sensing channels	Reactome	0.00230893	0.0734511
		Transport	14	1	Transport of small molecules	Reactome	0.00979998	0.203622
		Cell Cycle	21	1	Cell cycle	Wikipathways	0.000862657	0.0189066
		Cell Cycle	21	1	Cell cycle - Mus musculus (mouse)	KEGG	0.00778668	0.0791536
		Cell Cycle	21	1	Cell Cycle, Mitotic	Reactome	0.00782508	0.0791536
		Cell Cycle	21	1	Cellular senescence - Mus musculus (mouse)	KEGG	0.00522132	0.0612524
		Cell Cycle	21	1	DNA Replication	Reactome	1.89e-06	0.000198818
		Cell Cycle	21	1	DNA Replication	Wikipathways	5e-06	0.000438599
		Cell Cycle	21	1	DNA replication - Mus musculus (mouse)	KEGG	1.4e-06	0.000183707
		Cell Cycle	21	1	DNA Replication Pre-Initiation	Reactome	1.4e-06	0.000183707
		Cell Cycle	21	1	DNA strand elongation	Reactome	0.0024255	0.038661
		Cell Cycle	21	1	Extension of Telomeres	Reactome	0.0032858	0.0480091
		Cell Cycle	21	1	G1 to S cell cycle control	Wikipathways	7.98e-05	0.00322817
		Cell Cycle	21	1	G1/S Transition	Reactome	1.41e-05	0.000826935
		Cell Cycle	21	1	G2 Phase	Reactome	0.00555553	0.0621747
		Cell Cycle	21	1	G2/M Checkpoints	Reactome	0.000158888	0.00557168
		Cell Cycle	21	1	Lagging Strand Synthesis	Reactome	0.00119308	0.022413
		Cell Cycle	21	1	M/G1 Transition	Reactome	1.4e-06	0.000183707
		Cell Cycle	21	1	Mitotic G1-G1/S phases	Reactome	8.18e-06	0.000537891
		Cell Cycle	21	1	Orc1 removal from chromatin	Reactome	2.27e-05	0.00117727
		Cell Cycle	21	1	Processive synthesis on the C-strand of the telomere	Reactome	0.00199872	0.0339137
		Cell Cycle	21	1	Processive synthesis on the lagging strand	Reactome	0.000369692	0.0102346
		Cell Cycle	21	1	Removal of the Flap Intermediate	Reactome	0.00417882	0.0549514
		Cell Cycle	21	1	S Phase	Reactome	0.000123393	0.00463604
		Cell Cycle	21	1	Synthesis of DNA	Reactome	7.2e-06	0.000537891
		Cell Cycle	21	1	Telomere C-strand (Lagging Strand) Synthesis	Reactome	0.0024255	0.038661
		Cell Cycle	21	1	Telomere Maintenance	Reactome	0.0032858	0.0480091
		Circadian Rhythm	21	1	Circadian rhythm - Mus musculus (mouse)	KEGG	0.000495536	0.0130326
		Circadian Rhythm	21	1	Exercise-induced Circadian Regulation	Wikipathways	0.00583403	0.0639312
		DNA damage	21	1	Mismatch Repair	Reactome	0.0051311	0.0612524
		DNA damage	21	1	Mismatch repair (MMR) directed by MSH2:MSH6 (MutSalpha)	Reactome	0.00417882	0.0549514
		DNA damage	21	1	Processing of DNA double-strand break ends	Reactome	0.00292717	0.0452851
		Gene expression	21	1	Activation of the pre-replicative complex	Reactome	6.65e-07	0.000183707
		Gene expression	21	1	Activation of ATR in response to replication stress	Reactome	2.46e-05	0.00117727
		Gene expression	21	1	Assembly of the pre-replicative complex	Reactome	7e-05	0.00307012
		Gene expression	21	1	Nuclear Receptor transcription pathway	Reactome	0.00485599	0.0608155
		Gene expression	21	1	Switching of origins to a post-replicative state	Reactome	0.000542397	0.0135858
		Immune system	21	1	Cytokine-cytokine receptor interaction - Mus musculus (mouse)	KEGG	0.00396952	0.0549466
		Immune system	21	1	Interleukin-33 signaling	Reactome	0.00172113	0.0312177
		Metabolism	21	1	Androgen biosynthesis	Reactome	0.00199872	0.0339137
		Metabolism	21	1	Fat digestion and absorption - Mus musculus (mouse)	KEGG	0.0010845	0.0211277
		Metabolism	21	1	Glucocorticoid & Mineralcorticoid Metabolism	Wikipathways	0.00105472	0.0211277
		Metabolism	21	1	Glucocorticoid biosynthesis	Reactome	0.00105472	0.0211277
		Metabolism	21	1	Linoleic acid metabolism - Mus musculus (mouse)	KEGG	0.00876667	0.0838413
		Metabolism	21	1	Metabolism of steroid hormones	Reactome	0.00629309	0.0675544
		Metabolism	21	1	Mineralocorticoid biosynthesis	Reactome	0.000265059	0.0077456
		Metabolism	21	1	Steroid Biosynthesis	Wikipathways	0.000715904	0.0171166
		Metabolism	21	1	Steroid hormones	Reactome	0.000199588	0.00617548
		Metabolism	21	1	Triglyceride metabolism	Reactome	0.00872342	0.0838413
		Metabolism	21	1	Vitamin D (calciferol) metabolism	Reactome	0.00555553	0.0621747
		Signaling	21	1	Antagonism of Activin by Follistatin	Reactome	0.00338729	0.0481545
		Signaling	21	1	BMP Signaling Pathway in Eyelid Development	Wikipathways	0.00872342	0.0838413
		Signaling	21	1	Negative regulation of the PI3K/AKT network	Reactome	0.00721653	0.0759179
		Signaling	21	1	Odorant GPCRs	Wikipathways	0.00442133	0.0567225
		Signaling	21	1	PPAR signaling pathway	Wikipathways	0.000775783	0.0177418
		Signaling	21	1	PPAR signaling pathway - Mus musculus (mouse)	KEGG	0.000198726	0.00617548
		Transport	21	1	Transport of small molecules	Reactome	0.00524023	0.0612524

## Sheet: Supplementary table S2
Supplementary table 2
2 mg/kgbw/day
		Biological function	Day	Dose	pathway	source	p-value	q-value
		Circadian Rhythm	2	2	Circadian rhythm - Mus musculus (mouse)	KEGG	0.000445391	0.0120256
		Circadian Rhythm	2	2	Exercise-induced Circadian Regulation	Wikipathways	0.000124637	0.00922854
		Development	2	2	Adipogenesis genes	Wikipathways	0.00444004	0.0692306
		Metabolism	2	2	Bile secretion - Mus musculus (mouse)	KEGG	0.000227865	0.00922854
		Metabolism	2	2	bupropion degradation	MouseCyc	0.00512819	0.0692306
		Metabolism	2	2	nicotine degradation III	MouseCyc	0.00734718	0.0850174
		Metabolism	2	2	Retinol metabolism - Mus musculus (mouse)	KEGG	0.00192688	0.0390194
		Cell Cycle	7	2	APC-Cdc20 mediated degradation of Nek2A	Reactome	0.000488238	0.00529353
		Cell Cycle	7	2	APC:Cdc20 mediated degradation of cell cycle proteins prior to satisfation of the cell cycle checkpoint	Reactome	2.6e-05	0.000535317
		Cell Cycle	7	2	APC/C-mediated degradation of cell cycle proteins	Reactome	6.35e-06	0.000186922
		Cell Cycle	7	2	APC/C:Cdc20 mediated degradation of Cyclin B	Reactome	0.00892462	0.035448
		Cell Cycle	7	2	APC/C:Cdc20 mediated degradation of mitotic proteins	Reactome	3.48e-05	0.000652179
		Cell Cycle	7	2	APC/C:Cdc20 mediated degradation of Securin	Reactome	0.00814738	0.0342522
		Cell Cycle	7	2	Cdc20:Phospho-APC/C mediated degradation of Cyclin A	Reactome	0.000621366	0.0060953
		Cell Cycle	7	2	Cell Cycle	Reactome	4.1e-07	4.22e-05
		Cell Cycle	7	2	Cell cycle	Wikipathways	0.000199334	0.00273752
		Cell Cycle	7	2	Cell Cycle, Mitotic	Reactome	7.05e-08	1.45e-05
		Cell Cycle	7	2	Activation of APC/C and APC/C:Cdc20 mediated degradation of mitotic proteins	Reactome	4e-05	0.000686433
		Cell Cycle	7	2	Cell cycle - Mus musculus (mouse)	KEGG	0.00100825	0.00830801
		Cell Cycle	7	2	Cell Cycle Checkpoints	Reactome	1.58e-06	6.51e-05
		Cell Cycle	7	2	Conversion from APC/C:Cdc20 to APC/C:Cdh1 in late anaphase	Reactome	0.0066902	0.0328138
		Cell Cycle	7	2	Cyclin A/B1/B2 associated events during G2/M transition	Reactome	1.89e-05	0.00048707
		Cell Cycle	7	2	G1/S DNA Damage Checkpoints	Reactome	0.0066902	0.0328138
		Cell Cycle	7	2	G2/M Transition	Reactome	1.21e-06	6.51e-05
		Cell Cycle	7	2	Inactivation of APC/C via direct inhibition of the APC/C complex	Reactome	0.00740242	0.03315
		Cell Cycle	7	2	Inhibition of the proteolytic activity of APC/C required for the onset of anaphase by mitotic spindle checkpoint components	Reactome	0.00740242	0.03315
		Cell Cycle	7	2	M Phase	Reactome	2.25e-05	0.000515095
		Cell Cycle	7	2	Mitotic Anaphase	Reactome	0.00140066	0.0099495
		Cell Cycle	7	2	Mitotic G2-G2/M phases	Reactome	1.37e-06	6.51e-05
		Cell Cycle	7	2	Mitotic Metaphase and Anaphase	Reactome	0.00145034	0.00995898
		Cell Cycle	7	2	Mitotic Prometaphase	Reactome	0.000150906	0.00222047
		Cell Cycle	7	2	Mitotic Spindle Checkpoint	Reactome	0.000704215	0.00659402
		Cell Cycle	7	2	p53-Dependent G1/S DNA damage checkpoint	Reactome	0.00536574	0.0283421
		Cell Cycle	7	2	Regulation of APC/C activators between G1/S and early anaphase	Reactome	8.35e-05	0.00132251
		Cell Cycle	7	2	Regulation of mitotic cell cycle	Reactome	6.35e-06	0.000186922
		Cell Cycle	7	2	Resolution of Sister Chromatid Cohesion	Reactome	0.000620093	0.0060953
		Cell Cycle	7	2	RHO GTPase Effectors	Reactome	0.00734534	0.03315
		Cell Cycle	7	2	RHO GTPases Activate Formins	Reactome	0.00687254	0.0329243
		Cell Cycle	7	2	SCF(Skp2)-mediated degradation of p27/p21	Reactome	0.00475441	0.0269274
		Cell Cycle	7	2	Separation of Sister Chromatids	Reactome	0.00125916	0.00926379
		Cell Cycle	7	2	The role of GTSE1 in G2/M progression after G2 checkpoint	Reactome	0.00222544	0.0138922
		Cell Cycle	7	2	TP53 Regulates Transcription of Cell Cycle Genes	Reactome	0.00115273	0.00879488
		Cell Cycle	7	2	TP53 Regulates Transcription of Genes Involved in G1 Cell Cycle Arrest	Reactome	0.00114737	0.00879488
		Circadian Rhythm	7	2	Circadian rhythm - Mus musculus (mouse)	KEGG	0.000775663	0.00694724
		Circadian Rhythm	7	2	Exercise-induced Circadian Regulation	Wikipathways	0.000259973	0.00334716
		Disease	7	2	Nicotine addiction - Mus musculus (mouse)	KEGG	0.000488238	0.00529353
		Disease	7	2	Viral carcinogenesis - Mus musculus (mouse)	KEGG	0.00894805	0.035448
		DNA damage	7	2	miRNA regulation of DNA Damage Response	Wikipathways	0.00764878	0.0335244
		DNA damage	7	2	p53-Dependent G1 DNA Damage Response	Reactome	0.00536574	0.0283421
		Gene expression	7	2	Nuclear receptors in lipid metabolism and toxicity	Wikipathways	0.00892462	0.035448
		Immune system	7	2	Senescence-Associated Secretory Phenotype (SASP)	Reactome	0.00216298	0.0138922
		Immune system	7	2	Cellular responses to stress	Reactome	0.00951741	0.0369922
		Intracellulae Transport	7	2	Kinesins	Reactome	0.00205596	0.0136622
		Metabolism	7	2	Bile secretion - Mus musculus (mouse)	KEGG	0.00576371	0.0296831
		Metabolism	7	2	Ub-specific processing proteases	Reactome	0.00483648	0.0269274
		Signaling	7	2	Amplification of signal from unattached kinetochores via a MAD2 inhibitory signal	Reactome	0.00313298	0.0184398
		Signaling	7	2	FoxO signaling pathway - Mus musculus (mouse)	KEGG	0.0079592	0.0341582
		Signaling	7	2	GABA A receptor activation	Reactome	0.00086417	0.00741746
		Signaling	7	2	Amplification of signal from the kinetochores	Reactome	0.00313298	0.0184398
		Signaling	7	2	Polo-like kinase mediated events	Reactome	0.000415	0.00502882
		Cell Cycle	14	2	cyclic GMP biosynthesis	MouseCyc	0.00176938	0.0433499
		Immune system	14	2	Chemokine receptors bind chemokines	Reactome	0.0010716	0.0350057
		Immune system	14	2	IL-17 signaling pathway - Mus musculus (mouse)	KEGG	0.00871355	0.12199
		Immune system	14	2	Cytokine-cytokine receptor interaction - Mus musculus (mouse)	KEGG	2.12e-05	0.00208145
		Signaling	14	2	Class A/1 (Rhodopsin-like receptors)	Reactome	0.00676321	0.110466
		Signaling	14	2	Peptide ligand-binding receptors	Reactome	0.000797684	0.0350057
		Signaling	14	2	Phototransduction - Mus musculus (mouse)	KEGG	0.00332782	0.0652252
		Cell Cycle	21	2	G1/S DNA Damage Checkpoints	Reactome	0.0066902	0.0769373
		Cell Cycle	21	2	Regulation of TP53 Degradation	Reactome	0.00137783	0.0396128
		Cell Cycle	21	2	Regulation of TP53 Expression and Degradation	Reactome	0.00137783	0.0396128
		Circadian Rhythm	21	2	Circadian rhythm - Mus musculus (mouse)	KEGG	3.02e-05	0.00346944
		Circadian Rhythm	21	2	Exercise-induced Circadian Regulation	Wikipathways	0.000259973	0.0149485
		Disease	21	2	Malaria - Mus musculus (mouse)	KEGG	0.00205596	0.0472872
		DNA damage	21	2	p53-Dependent G1 DNA Damage Response	Reactome	0.00536574	0.0685622
		DNA damage	21	2	p53-Dependent G1/S DNA damage checkpoint	Reactome	0.00536574	0.0685622
		Gene expression	21	2	Nuclear Receptor transcription pathway	Reactome	0.00330586	0.0633624
		Hematopoesis	21	2	Scavenging of heme from plasma	Reactome	0.00536574	0.0685622

## Sheet: Supplementary table S3
Supplementary table 3
5 mg/kgbw/day
		Biological function	Day	Dose	pathway	source	p-value	q-value
		Homeostasis	2	5	Regulation of Insulin-like Growth Factor (IGF) transport and uptake by Insulin-like Growth Factor Binding Proteins (IGFBPs)	Reactome	0.0097289	0.147161
		Immune system	2	5	Complement and coagulation cascades - Mus musculus (mouse)	KEGG	8.42e-06	0.00240087
		Immune system	2	5	Complement and Coagulation Cascades	Wikipathways	0.000922263	0.0657112
		Immune system	2	5	Dissolution of Fibrin Clot	Reactome	0.00212277	0.0728577
		Immune system	2	5	Inflammatory mediator regulation of TRP channels - Mus musculus (mouse)	KEGG	0.00649547	0.1157
		Immune system	2	5	Interleukin-18 signaling	Reactome	0.000806754	0.0657112
		Metabolism	2	5	catecholamine biosynthesis	MouseCyc	0.00263103	0.0728577
		Metabolism	2	5	Glucuronidation	Reactome	0.000875496	0.0657112
		Metabolism	2	5	Pentose and glucuronate interconversions - Mus musculus (mouse)	KEGG	0.00616793	0.1157
		Metabolism	2	5	Phase II - Conjugation of compounds	Reactome	0.0093111	0.147161
		Post translational modification	2	5	Post-translational protein phosphorylation	Reactome	0.00619225	0.1157
		Signaling	2	5	Acetylcholine Neurotransmitter Release Cycle	Reactome	0.00212277	0.0728577
		Signaling	2	5	Neuroactive ligand-receptor interaction - Mus musculus (mouse)	KEGG	0.00194132	0.0728577
		Signaling	2	5	Olfactory transduction - Mus musculus (mouse)	KEGG	0.00265865	0.0728577
		Signaling	2	5	Transmission across Chemical Synapses	Reactome	0.00246225	0.0728577
		Signaling	2	5	Transport of organic anions	Reactome	0.005406	0.1157
		Signaling	2	5	RSK activation	Reactome	0.00390373	0.0927136
		Signaling	2	5	Stimuli-sensing channels	Reactome	0.00981074	0.147161
		Translation	2	5	Cargo concentration in the ER	Reactome	0.00281205	0.0728577
		Cell Cycle	7	5	Activation of APC/C and APC/C:Cdc20 mediated degradation of mitotic proteins	Reactome	1.49e-10	2.93e-09
		Cell Cycle	7	5	Activation of NIMA Kinases NEK9, NEK6, NEK7	Reactome	4.88e-06	3.57e-05
		Cell Cycle	7	5	Amplification of signal from the kinetochores	Reactome	2.08e-23	7.77e-22
		Cell Cycle	7	5	APC-Cdc20 mediated degradation of Nek2A	Reactome	8.84e-05	0.000484741
		Cell Cycle	7	5	APC:Cdc20 mediated degradation of cell cycle proteins prior to satisfation of the cell cycle checkpoint	Reactome	3.17e-08	4.37e-07
		Cell Cycle	7	5	APC/C-mediated degradation of cell cycle proteins	Reactome	1.17e-11	2.42e-10
		Cell Cycle	7	5	APC/C:Cdc20 mediated degradation of Cyclin B	Reactome	0.000809193	0.00335366
		Cell Cycle	7	5	APC/C:Cdc20 mediated degradation of mitotic proteins	Reactome	2.65e-09	4.29e-08
		Cell Cycle	7	5	APC/C:Cdh1 mediated degradation of Cdc20 and other APC/C:Cdh1 targeted proteins in late mitosis/early G1	Reactome	0.000108709	0.000571106
		Cell Cycle	7	5	AURKA Activation by TPX2	Reactome	0.000434316	0.00190588
		Cell Cycle	7	5	B-WICH complex positively regulates rRNA expression	Reactome	1.69e-05	0.000107114
		Cell Cycle	7	5	Cdc20:Phospho-APC/C mediated degradation of Cyclin A	Reactome	4.95e-07	4.74e-06
		Cell Cycle	7	5	Cell Cycle	Reactome	3.6e-32	1.34e-29
		Cell Cycle	7	5	Cell cycle	Wikipathways	6.94e-08	9.24e-07
		Cell Cycle	7	5	Cell cycle - Mus musculus (mouse)	KEGG	5.13e-07	4.78e-06
		Cell Cycle	7	5	Cell Cycle Checkpoints	Reactome	2.64e-24	1.41e-22
		Cell Cycle	7	5	Cell Cycle, Mitotic	Reactome	1.96e-31	3.65e-29
		Cell Cycle	7	5	Cellular responses to external stimuli	Reactome	0.00612069	0.0205677
		Cell Cycle	7	5	Cellular responses to stress	Reactome	0.00122875	0.00487579
		Cell Cycle	7	5	Cellular Senescence	Reactome	1.11e-06	9.23e-06
		Cell Cycle	7	5	Chk1/Chk2(Cds1) mediated inactivation of Cyclin B:Cdk1 complex	Reactome	0.00145327	0.00553131
		Cell Cycle	7	5	Chromatin modifying enzymes	Reactome	0.00552387	0.018731
		Cell Cycle	7	5	Chromatin organization	Reactome	0.00552387	0.018731
		Cell Cycle	7	5	Chromosome Maintenance	Reactome	2.66e-06	2.07e-05
		Cell Cycle	7	5	Condensation of Prometaphase Chromosomes	Reactome	0.00371423	0.0131944
		Cell Cycle	7	5	Condensation of Prophase Chromosomes	Reactome	6.37e-10	1.08e-08
		Cell Cycle	7	5	COPI-dependent Golgi-to-ER retrograde traffic	Reactome	2.81e-10	5.25e-09
		Cell Cycle	7	5	Cyclin A/B1/B2 associated events during G2/M transition	Reactome	1.6e-08	2.48e-07
		Cell Cycle	7	5	Deposition of new CENPA-containing nucleosomes at the centromere	Reactome	2.93e-07	3.22e-06
		Cell Cycle	7	5	G2 Phase	Reactome	0.00371423	0.0131944
		Cell Cycle	7	5	G2/M Checkpoints	Reactome	0.000830899	0.00340577
		Cell Cycle	7	5	G2/M DNA damage checkpoint	Reactome	0.00077604	0.00325239
		Cell Cycle	7	5	G2/M DNA replication checkpoint	Reactome	7.32e-05	0.000413475
		Cell Cycle	7	5	G2/M Transition	Reactome	8.3e-07	7.37e-06
		Cell Cycle	7	5	Inactivation of APC/C via direct inhibition of the APC/C complex	Reactome	0.000552736	0.00234285
		Cell Cycle	7	5	Inhibition of the proteolytic activity of APC/C required for the onset of anaphase by mitotic spindle checkpoint components	Reactome	0.000552736	0.00234285
		Cell Cycle	7	5	Kinesins	Reactome	8.12e-15	1.89e-13
		Cell Cycle	7	5	M Phase	Reactome	1.05e-29	1.3e-27
		Cell Cycle	7	5	miRNA regulation of DNA Damage Response	Wikipathways	0.00735822	0.0242886
		Cell Cycle	7	5	Mitotic Anaphase	Reactome	2.86e-23	9.7e-22
		Cell Cycle	7	5	Mitotic G2-G2/M phases	Reactome	1e-06	8.48e-06
		Cell Cycle	7	5	Mitotic Metaphase and Anaphase	Reactome	3.64e-23	1.13e-21
		Cell Cycle	7	5	Mitotic Prometaphase	Reactome	1.88e-24	1.17e-22
		Cell Cycle	7	5	Mitotic Prophase	Reactome	2.24e-07	2.61e-06
		Cell Cycle	7	5	Mitotic Spindle Checkpoint	Reactome	9.89e-23	2.63e-21
		Cell Cycle	7	5	Mitotic Telophase/Cytokinesis	Reactome	0.00233562	0.00871188
		Cell Cycle	7	5	Nucleosome assembly	Reactome	2.93e-07	3.22e-06
		Cell Cycle	7	5	Regulation of APC/C activators between G1/S and early anaphase	Reactome	2.21e-08	3.3e-07
		Cell Cycle	7	5	Regulation of mitotic cell cycle	Reactome	1.17e-11	2.42e-10
		Cell Cycle	7	5	Regulation of PLK1 Activity at G2/M Transition	Reactome	0.00130216	0.00511271
		Cell Cycle	7	5	Regulation of TP53 Activity	Reactome	0.000874521	0.00354561
		Cell Cycle	7	5	Regulation of TP53 Activity through Phosphorylation	Reactome	0.000383035	0.00174122
		Cell Cycle	7	5	Regulation of TP53 Degradation	Reactome	0.00426747	0.0147386
		Cell Cycle	7	5	Regulation of TP53 Expression and Degradation	Reactome	0.00426747	0.0147386
		Cell Cycle	7	5	Resolution of D-Loop Structures	Reactome	0.000315856	0.0014545
		Cell Cycle	7	5	Resolution of D-loop Structures through Holliday Junction Intermediates	Reactome	0.000315856	0.0014545
		Cell Cycle	7	5	Resolution of Sister Chromatid Cohesion	Reactome	4.41e-27	4.11e-25
		Cell Cycle	7	5	Separation of Sister Chromatids	Reactome	1.37e-23	6.4e-22
		Cell Cycle	7	5	The role of GTSE1 in G2/M progression after G2 checkpoint	Reactome	4.33e-05	0.000260312
		Cell Cycle	7	5	TP53 Regulates Transcription of Cell Cycle Genes	Reactome	1.38e-07	1.71e-06
		Cell Cycle	7	5	TP53 Regulates Transcription of Genes Involved in G1 Cell Cycle Arrest	Reactome	0.000392125	0.00174122
		Cell Cycle	7	5	TP53 Regulates Transcription of Genes Involved in G2 Cell Cycle Arrest	Reactome	0.000248684	0.00118922
		Development	7	5	Oocyte meiosis - Mus musculus (mouse)	KEGG	3.64e-06	2.77e-05
		Development	7	5	Progesterone-mediated oocyte maturation - Mus musculus (mouse)	KEGG	5.41e-07	4.92e-06
		Development	7	5	RUNX1 regulates genes involved in megakaryocyte differentiation and platelet function	Reactome	4.58e-06	3.42e-05
		Disease	7	5	Alcoholism - Mus musculus (mouse)	KEGG	0.00417262	0.0146829
		Disease	7	5	Spinal Cord Injury	Wikipathways	0.00813298	0.0257085
		Disease	7	5	Systemic lupus erythematosus - Mus musculus (mouse)	KEGG	0.000188993	0.000915512
		DNA damage	7	5	DNA Double-Strand Break Repair	Reactome	0.000288795	0.00136355
		DNA damage	7	5	DNA Repair	Reactome	0.00246294	0.00900664
		DNA damage	7	5	HDR through Homologous Recombination (HR) or Single Strand Annealing (SSA)	Reactome	9.74e-05	0.000526402
		DNA damage	7	5	HDR through Homologous Recombination (HRR)	Reactome	0.00144749	0.00553131
		DNA damage	7	5	Homology Directed Repair	Reactome	0.000169357	0.000831189
		DNA damage	7	5	Processing of DNA double-strand break ends	Reactome	0.00837536	0.0262522
		Extracelluar Matrix Organization	7	5	Metalloprotease DUBs	Reactome	3.2e-05	0.000195754
		Gene expression	7	5	Epigenetic regulation of gene expression	Reactome	0.000101294	0.000539753
		Gene expression	7	5	Estrogen-dependent gene expression	Reactome	1.37e-05	9.1e-05
		Gene expression	7	5	Gene Silencing by RNA	Reactome	0.000128953	0.000658897
		Gene expression	7	5	Generic Transcription Pathway	Reactome	0.00136537	0.00530503
		Gene expression	7	5	Negative epigenetic regulation of rRNA expression	Reactome	3.86e-07	3.9e-06
		Gene expression	7	5	NoRC negatively regulates rRNA expression	Reactome	2.18e-07	2.61e-06
		Gene expression	7	5	RNA Polymerase I Promoter Clearance	Reactome	7.23e-05	0.000413475
		Gene expression	7	5	RNA Polymerase I Promoter Opening	Reactome	3.21e-07	3.32e-06
		Gene expression	7	5	RNA Polymerase I Transcription	Reactome	7.88e-05	0.000438652
		Gene expression	7	5	SIRT1 negatively regulates rRNA expression	Reactome	3.21e-07	3.32e-06
		Gene expression	7	5	Transcriptional regulation by RUNX1	Reactome	0.00105165	0.0042179
		Gene expression	7	5	Transcriptional regulation by small RNAs	Reactome	6.07e-05	0.000359093
		Gene expression	7	5	Transcriptional Regulation by TP53	Reactome	0.00246294	0.00900664
		Hematopoesis	7	5	Factors involved in megakaryocyte development and platelet production	Reactome	3.32e-10	5.9e-09
		Hematopoesis	7	5	Hemostasis	Reactome	9.62e-06	6.65e-05
		Immune system	7	5	Senescence-Associated Secretory Phenotype (SASP)	Reactome	7.96e-08	1.02e-06
		Metabolism	7	5	Deubiquitination	Reactome	0.00765978	0.0246302
		Metabolism	7	5	HATs acetylate histones	Reactome	1.21e-05	8.24e-05
		Metabolism	7	5	Phosphorylation of Emi1	Reactome	2.13e-06	1.69e-05
		Metabolism	7	5	Phosphorylation of the APC/C	Reactome	0.000449062	0.00194768
		Metabolism	7	5	PRC2 methylates histones and DNA	Reactome	1.72e-06	1.39e-05
		Metabolism	7	5	proline biosynthesis II (from arginine)	MouseCyc	0.00371423	0.0131944
		Metabolism	7	5	Ub-specific processing proteases	Reactome	0.00619734	0.0206394
		Metabolism	7	5	UCH proteinases	Reactome	0.00813298	0.0257085
		Muscle movement	7	5	Striated Muscle Contraction	Wikipathways	0.00911727	0.0281053
		Neuronal Stress Response	7	5	Serotonin and anxiety-related events	Wikipathways	0.00759948	0.0246302
		Oxidatve Stress	7	5	Oxidative Stress Induced Senescence	Reactome	1.5e-05	9.83e-05
		Post translational modification	7	5	Positive epigenetic regulation of rRNA expression	Reactome	1.69e-05	0.000107114
		Post translational modification	7	5	RMTs methylate histone arginines	Reactome	0.000132902	0.000660965
		Signaling	7	5	Amplification of signal from unattached kinetochores via a MAD2 inhibitory signal	Reactome	2.08e-23	7.77e-22
		Signaling	7	5	Activated PKN1 stimulates transcription of AR (androgen receptor) regulated genes KLK2 and KLK3	Reactome	4.63e-07	4.55e-06
		Signaling	7	5	ESR-mediated signaling	Reactome	2.6e-05	0.000161462
		Signaling	7	5	Formation of the beta-catenin:TCF transactivating complex	Reactome	8.56e-06	6.03e-05
		Signaling	7	5	FoxO signaling pathway - Mus musculus (mouse)	KEGG	0.00989272	0.0302458
		Signaling	7	5	GABA A receptor activation	Reactome	0.00759948	0.0246302
		Signaling	7	5	p53 signaling	Wikipathways	0.0089595	0.0278491
		Signaling	7	5	Polo-like kinase mediated events	Reactome	7.32e-05	0.000413475
		Signaling	7	5	RHO GTPase Effectors	Reactome	9.14e-26	6.82e-24
		Signaling	7	5	RHO GTPases activate CIT	Reactome	0.000392125	0.00174122
		Signaling	7	5	RHO GTPases Activate Formins	Reactome	5.96e-22	1.48e-20
		Signaling	7	5	RHO GTPases activate PKNs	Reactome	8.66e-07	7.51e-06
		Signaling	7	5	Signal Transduction	Reactome	0.000110276	0.000571292
		Signaling	7	5	Signaling by Nuclear Receptors	Reactome	0.000132884	0.000660965
		Signaling	7	5	Signaling by Rho GTPases	Reactome	5.47e-23	1.57e-21
		Signaling	7	5	TCF dependent signaling in response to WNT	Reactome	0.00176803	0.00666137
		Translation	7	5	Golgi-to-ER retrograde transport	Reactome	2.91e-08	4.17e-07
		Translation	7	5	Intra-Golgi and retrograde Golgi-to-ER traffic	Reactome	7.18e-06	5.15e-05
		Blood sugar	14	5	Regulation of Insulin-like Growth Factor (IGF) transport and uptake by Insulin-like Growth Factor Binding Proteins (IGFBPs)	Reactome	0.0010347	0.0308932
		Cancer	14	5	Thyroid cancer - Mus musculus (mouse)	KEGG	0.00626858	0.0818833
		Cell Cycle	14	5	Stabilization of p53	Reactome	0.00466424	0.0696305
		Development	14	5	Butyrophilin (BTN) family interactions	Reactome	0.00375708	0.0604023
		DNA damage	14	5	DNA Damage/Telomere Stress Induced Senescence	Reactome	0.00246277	0.057191
		Homeostasis	14	5	SREBF and miR33 in cholesterol and lipid homeostasis	Wikipathways	0.00566179	0.0788876
		Immune system	14	5	Formation of Senescence-Associated Heterochromatin Foci (SAHF)	Reactome	0.000572494	0.0261907
		Metabolism	14	5	Cholesterol metabolism - Mus musculus (mouse)	KEGG	0.000949668	0.0308932
		Metabolism	14	5	LDL clearance	Reactome	0.000572494	0.0261907
		Metabolism	14	5	mevalonate pathway I	MouseCyc	0.00375708	0.0604023
		Metabolism	14	5	Plasma lipoprotein assembly, remodeling, and clearance	Reactome	0.0022745	0.057191
		Metabolism	14	5	Plasma lipoprotein clearance	Reactome	0.00305623	0.0580684
		Post translational modification	14	5	Post-translational protein phosphorylation	Reactome	0.000626572	0.0261907
		Signaling	14	5	Regulation of TP53 Activity through Association with Co-factors	Reactome	0.00029917	0.0261907
		Translation	14	5	Cargo concentration in the ER	Reactome	3.39e-05	0.00709224
		Translation	14	5	ER to Golgi Anterograde Transport	Reactome	0.00305004	0.0580684
		Translation	14	5	Transport to the Golgi and subsequent modification	Reactome	0.00756038	0.0929481
		Cell Cycle	21	5	Cell cycle	Wikipathways	4.82e-06	0.000301623
		Cell Cycle	21	5	Cell cycle - Mus musculus (mouse)	KEGG	8.29e-05	0.00136611
		Cell Cycle	21	5	DNA Replication	Wikipathways	3.5e-05	0.000644437
		Cell Cycle	21	5	DNA Replication	Reactome	0.00109323	0.0103691
		Cell Cycle	21	5	DNA replication - Mus musculus (mouse)	KEGG	0.000182131	0.00270372
		Cell Cycle	21	5	DNA Replication Pre-Initiation	Reactome	1.36e-05	0.000426797
		Cell Cycle	21	5	G1 to S cell cycle control	Wikipathways	3.14e-05	0.000644437
		Cell Cycle	21	5	G1/S Transition	Reactome	0.000335506	0.00420053
		Cell Cycle	21	5	G2/M Checkpoints	Reactome	0.000923348	0.00903149
		Cell Cycle	21	5	M/G1 Transition	Reactome	1.36e-05	0.000426797
		Cell Cycle	21	5	Mitotic G1-G1/S phases	Reactome	0.000402483	0.00466582
		Cell Cycle	21	5	Orc1 removal from chromatin	Reactome	3.37e-05	0.000644437
		Cell Cycle	21	5	S Phase	Reactome	0.00399296	0.0284045
		Cell Cycle	21	5	Statin Pathway	Wikipathways	0.00142626	0.0124235
		Cell Cycle	21	5	Synthesis of DNA	Reactome	0.000762758	0.0077014
		Development	21	5	Sperm Motility And Taxes	Reactome	0.00340029	0.0253403
		DNA damage	21	5	miRNAs involved in DNA damage response	Wikipathways	0.00979593	0.0528642
		Gene expression	21	5	Activation of ATR in response to replication stress	Reactome	1.9e-05	0.00045842
		Gene expression	21	5	Activation of the pre-replicative complex	Reactome	7.91e-06	0.000311399
		Gene expression	21	5	Assembly of the pre-replicative complex	Reactome	7.96e-06	0.000311399
		Gene expression	21	5	Switching of origins to a post-replicative state	Reactome	0.000489119	0.00546765
		Hematopoesis	21	5	Hematopoietic cell lineage - Mus musculus (mouse)	KEGG	1.69e-05	0.000440487
		Immune system	21	5	B Cell Receptor Signaling Pathway	Wikipathways	0.00971154	0.0528642
		Immune system	21	5	Chemokine receptors bind chemokines	Reactome	0.00195953	0.0165765
		Immune system	21	5	FCERI mediated Ca+2 mobilization	Reactome	0.00507257	0.0330774
		Immune system	21	5	FCGR activation	Reactome	0.0062198	0.0382951
		Immune system	21	5	Immune System	Reactome	0.00460058	0.0306379
		Immune system	21	5	Immunoregulatory interactions between a Lymphoid and a non-Lymphoid cell	Reactome	0.00902545	0.051363
		Immune system	21	5	Innate Immune System	Reactome	0.00560873	0.0358272
		Immune system	21	5	Interleukin-12 family signaling	Reactome	0.00208391	0.0171649
		Immune system	21	5	Interleukin-12 signaling	Reactome	0.00979593	0.0528642
		Immune system	21	5	T Cell Receptor Signaling Pathway	Wikipathways	0.000174598	0.00270372
		Immune system	21	5	T cell receptor signaling pathway - Mus musculus (mouse)	KEGG	0.00246769	0.0198048
		Immune system	21	5	TCR signaling	Reactome	0.00623978	0.0382951
		Immune system	21	5	Th1 and Th2 cell differentiation - Mus musculus (mouse)	KEGG	0.0014289	0.0124235
		Metabolism	21	5	Cholesterol biosynthesis	Reactome	1.58e-09	1.65e-07
		Metabolism	21	5	cholesterol biosynthesis I	MouseCyc	2.44e-05	0.000545589
		Metabolism	21	5	cholesterol biosynthesis II (via 24,25-dihydrolanosterol)	MouseCyc	0.000190038	0.00270372
		Metabolism	21	5	cholesterol biosynthesis III (via desmosterol)	MouseCyc	1.65e-05	0.000440487
		Metabolism	21	5	Cholesterol metabolism - Mus musculus (mouse)	KEGG	0.00385411	0.0280544
		Metabolism	21	5	Cholesterol Biosynthesis	Wikipathways	1.04e-09	1.65e-07
		Metabolism	21	5	Cholesterol metabolism (includes both Bloch and Kandutsch-Russell pathways)	Wikipathways	6.34e-09	4.96e-07
		Metabolism	21	5	Metabolism of steroids	Reactome	3.84e-05	0.000667653
		Metabolism	21	5	mevalonate pathway I	MouseCyc	0.000281837	0.00367562
		Metabolism	21	5	Plasma lipoprotein assembly, remodeling, and clearance	Reactome	0.00128878	0.0118643
		Metabolism	21	5	Plasma lipoprotein clearance	Reactome	0.00887124	0.051363
		Metabolism	21	5	Steroid biosynthesis - Mus musculus (mouse)	KEGG	5.94e-06	0.000309771
		Metabolism	21	5	superpathway of cholesterol biosynthesis	MouseCyc	1.07e-09	1.65e-07
		Metabolism	21	5	Terpenoid backbone biosynthesis - Mus musculus (mouse)	KEGG	0.000216952	0.00295243
		Metabolism	21	5	Vitamins	Reactome	0.000701128	0.0073151
		Oxidatve Stress	21	5	Oxidation by Cytochrome P450	Wikipathways	0.00887124	0.051363
		Signaling	21	5	DAP12 signaling	Reactome	0.00801001	0.0482141
		Signaling	21	5	Generation of second messenger molecules	Reactome	0.0003825	0.00460471
		Signaling	21	5	Non-odorant GPCRs	Wikipathways	0.00457848	0.0306379
		Signaling	21	5	Peptide GPCRs	Wikipathways	0.00456466	0.0306379
		Signaling	21	5	PPAR signaling pathway	Wikipathways	0.00279112	0.0218405
		Signaling	21	5	PPAR signaling pathway - Mus musculus (mouse)	KEGG	0.000559	0.00603335
		Signaling	21	5	Signaling by SCF-KIT	Reactome	0.00322255	0.0246014

## Sheet: Supplementary table S4
Supplementary table 4
Genes assigned to significant profiles
Profile 2		Profile 14		Profile 13		Profile 47		Profile 49		Profil 0
DNMT3AOS		CCZ1		3100003L05RIK		PLEKHS1		ZFP558		ATP6V1E2
LHB		TFF1		OLFR806		ANKRD61		DHH		VMN2R97
MMP8		GM5591		FOXP3		KIF7		KCNAB3		CYP21A1
KLK10		TEX35		RAB36		AXDND1		FGF4		1700049E17RIK1
GM9936		CTSG		GPC5		CCL4		ASXL3		CSRNP3
VMN1R52		OLFR213		1700030M09RIK		SPINK2		FETUB		SLC22A8
VMN1R195		OLFR414		LCE3C		CES1B		LRRC15		HMGB4OS
GM12409		TMEM74BOS		VMN2R3		RETNLA		TEX12		CYP2R1
GM16063		AGBL4		OLFR1500		PLEKHG4		MAB21L3		MYMK
LY6G5B		H2-EB2		FAM135B		MUC5B		MYBL1		GML2
VMN1R216		CLEC2I		1700095J12RIK		SLC24A4		NPAS2		MT4
ANTXRL		RHOX1		SMOK2B		PSMA8		KIFC5B		SLC10A2
OLFR1509		WDR72		RBBP8NL		CRY1		4930509E16RIK		DEFA23
ATP4B		MAB21L1		RFESD		MAP3K15		GM10400		TAS2R118
NHLH1		GM13415		DPP10		FANCD2		ZIK1		DEFA24
TMEM74B		VMN1R227		GABRB2		DNAH14		IL13		CHIL3
OLFR576		APCS				H2AC4		SPON2		LY6M
KRTAP1-4		GM11634				TNNT3		MUP1		0610005C13RIK
GDF3		OLFR704				PLA2G3		CCL20		E130311K13RIK
SPEF2		ETV3L				HBEGF		PRND		TEF
1700067K01RIK		CSN1S2B				SPAG5		GM2245		KPNA1
TRANK1		A530065N20RIK						MUP19		DBP
CCDC30		OLFR1344						DUSP6		PER2
FIGNL2		SLC22A13						ADAMTS4
NECTIN4		KRT80						E2F2
NXPH4		LY6I						NFIL3
CLDND2		4930591A17RIK						ARNTL
PSG29		NMUR1						TRMT44
GM4675		IDO2
GRIN2C
4933436H12RIK
KRTAP5-5
SMIM40
OLFR699
MRGPRG
CACNG6
CD5L
TCL1B4
DDX25
GM12440
C7
CEP63

## Sheet: Supplementary table S5
Supplementary table 5
Genes assigned to significant profiles
Profile 42		Profile 40		Profile 14
SERPINA1C		CEACAM16		CCZ1
RNF223		TFF1		CELA2A
H2-DMB2		GM5591		3100003L05RIK
DNAJC6		GM13021		FOXP3
OXCT2B		GPC5		TEX35
VPREB3		IL22RA2		TBX10
H2-M11		OLFR374		RAB36
IL12A		H2-EB2		4930413E15RIK
AQP3		SPEM1		OLFR414
H3C1		SLC26A1		TMEM74BOS
OTOG		SLC22A30		AGBL4
CXCR5		4930533N22RIK		CLEC2I
SLURP1		OLFR398		RHOX1
PIP5KL1		WDR72		ORM3
BC035044		RFPL4		GM13415
TSSK5		DYNLT4		VMN1R227
DCDC2A		MAB21L1		APCS
4930512M02RIK		FOXI3		TRPM8
FCMR		AURKC		VMN2R3
LY6D		ZFP997		OLFR1344
1700120G07RIK		GM11213		KRT80
TCSTV3		CNTN2		4930591A17RIK
RHOX7A		SMOK2B		RBBP8NL
GM5800		HBB-BH2		GABRB2
IPCEF1		RFESD
SLY		LSAMP
SERPINA1D
1700003G18RIK
CR2
SERPINA1E
CD19
MS4A1
PAPLN
GLYCAM1
TNFRSF13C
ARHGEF10
ZFP114

## Sheet: Supplementary table S6
Supplementary table 6
Genes assigned to significant profiles
Profile 42		Profile 35		Profile 30		Profile 29		Profile 49
CD79B		KIF11		9230102K24RIK		TERC		OLFR1008
KNG1		KCNJ6		MC5R		VMN1R52		PRAMEL20
SLCO1A4		GTSE1		PRAMEL26		VMN1R195		SRRM4OS
FCER2A		NDC80		EPHB1		UGT2B37		TMEM247
CHST3		3110045C21RIK		HMGB4OS		CPB2		SEC31B
H2-OA		ASPM		CRYGD		SERPINA1C		ZFP418
1700067K01RIK		HROB		OLFR522		OLFR1509		CLNK
FOXC2		OIP5		PRKCG		GDF3		OLFR551
FIGNL2		KIF4		OLFR577		3100003L05RIK		OLFR209
SCRT2		BARD1		GML2		SERPINA1B		NOXRED1
CIB4		NEK2		LXEJ02004842.1		OLFR806		OLFR30
CEACAM16		METHIG1		FER1L5		GPR165		D14ERTD670E
IL27RA		CENPA		3300002P13RIK		GM13982		PRLH
GM19500		CLEC2M		DMXL2		TPSB2		KCTD4
ALDOART2		PIMREG		4930565D16RIK		OLFR483		ALKAL1
VMN1R168		CCNB1-PS		OLFR1312		4930402F11RIK		PSORS1C2
FMNL1		CDC25C		TCL1B5		H4C17		HOXD12
OXCT2B		DEPDC1B		OLFR524		VMN1R61		GM572
VPREB3		PTGS2		OLFR411		AMER3		KIF19B
OLFR96		CES1B		SP9		OLFR843		CES1C
GM13021		MKI67		LGR6		CYP4A31		PAX6
IFI206		NEIL3		GM7168		CPT1B		EREG
CRIP3		DTL		LCE3D		D930028M14RIK		GM34785
H2-M11		GM17455		PTX4		4921525O09RIK		TPPP
CD6		SKA1		CTRB1		1700010D01RIK		RGS1
IL22RA2		TPX2		SKINT9		CNGA2		FBXO47
OLFR738		IGFBP2		OLFR441		PIP5KL1		HOXD10
CD79A		KIF18B		TAS2R118		1700096J18RIK		CFC1
IL12A		KIF20A		OLFR885		GM10334		SERPINF2
SASH3		FANCI		SLC22A6		UBD		GM12018
DUSP2		DNAJB7		TCP11L1		ISX		SCGB2B2
SAMSN1		AURKA		OLFR166		GRAP2		CFAP61
OLFR374		BMP8B		4930443O20RIK		LCE3C		VMN1R47
LTA		CKAP2L		IL22		FOXO4		4930533N22RIK
CD8B1		DDIAS		MCOLN3		STPG2		CPLX3
IFI209		HASPIN		OLFR1564		CLEC4G		A530032D15RIK
CXCR5		APOL10A		LCN9		ADAD1		OLFR1026
MARCHF10		MYH6		SPRR2E		SERPINA1D		GM5092
MUP4		PSRC1		GM30931		CXCL13		2810032G03RIK
NTS		CXXC4		SLC13A5		MUP19		SLC47A2
GM6567		CDK1		ST8SIA3OS		OLFR1153		VMN2R20
MUP21		PRR11		ERICH5		FCRLA		PRL3D1
PTPRCAP		FOS		VMN1R56		SERPINA1E		GM6040
CCR6		H2AC8		OLFR1387		SERPINA1A		OLFR223
GPR132		LYPD8L		IL13RA2		CD72		RHOX7A
DCDC2A		NUF2		AHSG		MUP3		YY2
CD5L		MELK		CPN2		SLAMF6		RXFP4
LTB		CCNB2		OLFR1226		ALB		TEX19.2
STAT4		H2BC8		LIPO4				OLFR612
FCMR		CDCA3		SYNDIG1L				KBTBD8
LY6D		SHCBP1		USP17LD				SCFD2
SPIB		EME1		APCS				NFATC2IP
TBC1D10C		2310079G19RIK		SEBOX				TBP
HVCN1		BUB1		OLFR905				REL
GM15056		ESCO2		OLFR455				SLC26A3
TCSTV3		IGSF1		OLFR1394				TRMT44
SUGCT		2810408I11RIK		NEUROG1
OLFR1143		EGR1		OLFR47
CD209B		CKAP2		GM33104
ACAP1		PLK1		4930528G23RIK
MC2R		CDCA5		OLFR1344
GIMAP3		NUSAP1		ABCA14
4930591A17RIK		UBE2C		6330415G19RIK
CD5		ANG5		PRL3B1
SVAL3		HBB-BS		2810442N19RIK
IL21R		CENPE		PLG
CR2		TOP2A		LCN12
SIGLECG		CDCA8		SPOCK1
BTLA		CENPF		4933432I09RIK
RASGRP1		CCNB1		GM6569
CCR7		SLC4A4		RADIL
SELL		MXD3		APOC3
CD19		TK1
CD22		TTK
MS4A1		KNL1
TRAF3IP3		ANKLE1
CD37		KNSTRN
PAPLN		CCNA2
GLYCAM1		NCAPH
TREML2		PRC1
LCK		PIF1
TNFRSF13C		MIS18BP1
GHRH		DEPDC1A
TSPAN32		SAPCD2
CACNA1I		CDKN3
PLA2G2D		FOXM1
IZUMO1R		KIF14
IKZF3		TROAP
P2RY10		SGO1
